# Supplementary material for: Validation of a Prospective Urinalysis-Based Prediction Model for ICU Resources and Outcome of COVID-19 Disease: A Multicenter Cohort Study
Source: J Clin Med. 2021 Jul 9;10(14):3049. doi: 10.3390/jcm10143049 (PMC8306631; doi:10.3390/jcm10143049)
Supplement: Supplementary file 1 [file jcm-10-03049-s001.zip]

Archive with 3 entries (3 files):
- jcm-1255629-supl.pdf
- S1_UMG_Covid-19_assNephritis_StudyProtocol_V1.1.pdf
- S2_UMG_Covid-19_assNephritis_StatisticalAnalysisProtocol_V1.1.pdf
